# Supplementary material for: Analysis of Stereotyped B-Cell Receptor Frequencies Among Portuguese De Novo-Diagnosed Chronic Lymphocytic Leukemia Patients (PAIS Study)
Source: Cancers (Basel). 2025 Apr 14;17(8):1316. doi: 10.3390/cancers17081316 (PMC12025437; doi:10.3390/cancers17081316)
Supplement: Supplementary file 1 [file cancers-17-01316-s001.zip]

Archive with 1 entries (1 files):
- cancers-3531407-supplementary.pdf
